# Supplementary material for: Implementation and User Evaluation of an On-Premise Large Language Model in a German University Hospital Setting: Cross-Sectional Survey
Source: JMIR AI. 2026 Apr 15;5:e84362. doi: 10.2196/84362 (PMC13082445; doi:10.2196/84362)
Supplement: Multimedia Appendix 2 [file ai-v5-e84362-s002.xls]

## Sheet: Tabelle3
					Frage 1							Frage 2				Frage 3	Frage 4																					Frage 5	Frage 6	Frage 7	Frage 8	Frage 9	Frage 10		Frage 10 Kritik aufbereitet
ID	Eingeschlossen	Subgroup	Struktureinheit	Arbeitsgruppe	Klinik	Vorklinisches Institut	Klinisch-theoretisches Institut	Klinisches Institut	Zentrale Einrichtung/Verwaltung	Studienrede®	Sonstiges	Rundschreiben	Kollege	DIZ	Sonstiges	Frequenz	Decision Support	Medizinische Dokumentation	Informationseinholung	Erstellung Anschreiben	Erstellung Vortragsskripte	Erstellung Wissenschaftliche Veröffentlichungen	Erstellung Öffentlichkeitsarbeit	Modifikaiton Anschreiben	Modifikaiton Vortragsskripte	Modifikation Wissenschaftliche Veröffentlichungen	Modifikation Öffentlichkeitsarbeit	Übersetzungen	Quellenrecherche	Zusammenfassung wissenschaftliche Veröffentlichungen	Zusammenfassung nicht-wissenschaftliche Veröffentlichungen	Informationsextraktion	Entwicklung Prozesse	Optimierung Prozesse	Bildanalysen	Coding	Sonstiges	Zuverlässig & Schnell	Qualität	Einarbeitungszeit	Arbeitserleichterung	Zeitersparnis	Weitere Features	Sonstiges	Keine Kritik	Qualität: halluziniert/falsch	Qualität: anderes	Performanz	Datenupload
7	1	Administration	N/A	N/A	0	0	0	0	1	0	0	1	0	0	0	6: <1 pro Monat	0	0	0	1	0	1	0	0	1	0	1	0	0	0	0	0	0	0	0	0	0	2: ja, ein bisschen	2: ja, ein bisschen	30	2: ja, ein bisschen	4: 1-2 h	keine Anmerkung	N/A	1	0	0	0	0
8	0	N/A	N/A	N/A	N/A	N/A	N/A	N/A	N/A	N/A	N/A	N/A	N/A	N/A	N/A	N/A	N/A	N/A	N/A	N/A	N/A	N/A	N/A	N/A	N/A	N/A	N/A	N/A	N/A	N/A	N/A	N/A	N/A	N/A	N/A	N/A	N/A	N/A	N/A	N/A	N/A	N/A	N/A	N/A	N/A	N/A	N/A	N/A	N/A
9	1	Healthcare	N/A	N/A	1	0	0	0	0	0	0	1	0	0	0	6: <1 pro Monat	0	0	1	0	0	0	0	0	0	0	0	0	0	0	0	0	0	0	0	0	0	1: ja, deutlich	2: ja, ein bisschen	1	3: nein, eher nicht	1: 0-15 min	n/a	N/A	1	0	0	0	0
10	1	Healthcare	IMKI	Diagnostik	0	0	0	1	0	0	0	1	0	0	0	3: >1 pro Woche	0	0	1	0	1	0	0	0	0	0	0	0	0	0	0	0	0	0	0	0	0	2: ja, ein bisschen	2: ja, ein bisschen	2	2: ja, ein bisschen	2: 15-30 min	ChatGPT hat ausführlichere Antworten auf die gleiche Fragestellung	N/A	0	0	1	0	0
11	1	Administration	REFO	N/A	0	0	0	0	1	0	0	0	1	0	0	3: >1 pro Woche	0	0	0	1	0	0	0	1	0	0	0	1	0	1	1	0	0	0	0	0	0	1: ja, deutlich	1: ja, deutlich	1	2: ja, ein bisschen	2: 15-30 min	-	N/A	1	0	0	0	0
12	0	N/A	N/A	N/A	N/A	N/A	N/A	N/A	N/A	N/A	N/A	N/A	N/A	N/A	N/A	N/A	N/A	N/A	N/A	N/A	N/A	N/A	N/A	N/A	N/A	N/A	N/A	N/A	N/A	N/A	N/A	N/A	N/A	N/A	N/A	N/A	N/A	N/A	N/A	N/A	N/A	N/A	N/A	N/A	N/A	N/A	N/A	N/A	N/A
13	0	N/A	N/A	N/A	N/A	N/A	N/A	N/A	N/A	N/A	N/A	N/A	N/A	N/A	N/A	N/A	N/A	N/A	N/A	N/A	N/A	N/A	N/A	N/A	N/A	N/A	N/A	N/A	N/A	N/A	N/A	N/A	N/A	N/A	N/A	N/A	N/A	N/A	N/A	N/A	N/A	N/A	N/A	N/A	N/A	N/A	N/A	N/A	N/A
14	1	Research	IPHAM	Fachbereich AKTIN	0	0	1	0	0	0	0	0	0	1	0	3: >1 pro Woche	0	0	0	0	0	1	0	0	0	1	0	1	0	0	0	0	0	0	0	1	0	1: ja, deutlich	1: ja, deutlich	1	1: ja, deutlich	4: 1-2 h	Für die derzeitige Nutzung, meinerseits, alles bestens.	N/A	1	0	0	0	0
15	1	Administration	N/A	N/A	0	0	0	0	1	0	0	1	0	0	0	5: 1 pro Monat	0	0	1	0	0	0	0	0	0	0	0	0	0	0	0	0	0	0	0	0	0	3: nein, eher nicht	3: nein, eher nicht	30	4: nein, gar nicht	1: 0-15 min	Bisher konnte mich die KI leider nicht so gut unterstützen, wie ChatGPT. Sie ist a) zu langsam beim generieren von Antworten und b) halluziniert sie zu viel. Unterstüzung der KI zum generieren von Code / Excel-Formeln wäre hilfreich.	N/A	0	1	0	1	0
16	1	Administration	N/A	N/A	0	0	0	0	1	0	0	1	0	0	0	3: >1 pro Woche	0	0	0	1	0	0	1	1	0	0	1	1	0	0	0	0	0	0	0	0	0	3: nein, eher nicht	3: nein, eher nicht	5	2: ja, ein bisschen	3: 30-60 min	N/A	- Schnelligkeit verbessern - teilweise liefert die KI keine Ergebnisse oder Ergebnisse mit einer weniger guten Qualität (z.B. im Vergleich zu Chat GPT) - Antworten sind ab und zu grammatikalisch falsch	0	0	1	1	0
17	1	Healthcare	KNRAD	Forschung	1	0	0	0	0	0	0	0	0	1	0	3: >1 pro Woche	0	0	0	1	0	0	0	1	1	0	1	0	0	0	0	0	0	0	0	1	0	2: ja, ein bisschen	2: ja, ein bisschen	5	2: ja, ein bisschen	2: 15-30 min	Leistungsfähigere Modelle; Möglichkeit für Vector Storage	N/A	0	0	0	1	0
18	0	N/A	N/A	N/A	N/A	N/A	N/A	N/A	N/A	N/A	N/A	N/A	N/A	N/A	N/A	N/A	N/A	N/A	N/A	N/A	N/A	N/A	N/A	N/A	N/A	N/A	N/A	N/A	N/A	N/A	N/A	N/A	N/A	N/A	N/A	N/A	N/A	N/A	N/A	N/A	N/A	N/A	N/A	N/A	N/A	N/A	N/A	N/A	N/A
19	0	N/A	N/A	N/A	N/A	N/A	N/A	N/A	N/A	N/A	N/A	N/A	N/A	N/A	N/A	N/A	N/A	N/A	N/A	N/A	N/A	N/A	N/A	N/A	N/A	N/A	N/A	N/A	N/A	N/A	N/A	N/A	N/A	N/A	N/A	N/A	N/A	N/A	N/A	N/A	N/A	N/A	N/A	N/A	N/A	N/A	N/A	N/A	N/A
20	1	Research	N/A	N/A	0	0	1	0	0	0	0	0	1	1	0	3: >1 pro Woche	0	0	0	1	0	0	1	1	0	0	1	0	0	1	0	0	1	1	0	1	0	2: ja, ein bisschen	3: nein, eher nicht	10	2: ja, ein bisschen	3: 30-60 min	- bessere Einbindung von Anhängen - kontinuierliche Arbeit (Anfragen werden häufig zwischendurch von vorn gestartet "unsere Unterhaltung hat gerade erst begonnen") - pro und contra Steckbrief zu den einzelnen Modellen	N/A	0	0	1	0	1
21	0	N/A	N/A	N/A	N/A	N/A	N/A	N/A	N/A	N/A	N/A	N/A	N/A	N/A	N/A	N/A	N/A	N/A	N/A	N/A	N/A	N/A	N/A	N/A	N/A	N/A	N/A	N/A	N/A	N/A	N/A	N/A	N/A	N/A	N/A	N/A	N/A	N/A	N/A	N/A	N/A	N/A	N/A	N/A	N/A	N/A	N/A	N/A	N/A
22	1	Healthcare	N/A	N/A	1	0	0	0	0	0	0	1	0	0	0	3: >1 pro Woche	0	0	0	0	0	0	0	0	0	1	0	1	1	1	0	0	0	0	1	0	0	2: ja, ein bisschen	2: ja, ein bisschen	30	2: ja, ein bisschen	3: 30-60 min	Erstellung von Bildern könnte besser sein.	N/A	0	0	1	0	0
23	0	N/A	N/A	N/A	N/A	N/A	N/A	N/A	N/A	N/A	N/A	N/A	N/A	N/A	N/A	N/A	N/A	N/A	N/A	N/A	N/A	N/A	N/A	N/A	N/A	N/A	N/A	N/A	N/A	N/A	N/A	N/A	N/A	N/A	N/A	N/A	N/A	N/A	N/A	N/A	N/A	N/A	N/A	N/A	N/A	N/A	N/A	N/A	N/A
24	0	N/A	N/A	N/A	N/A	N/A	N/A	N/A	N/A	N/A	N/A	N/A	N/A	N/A	N/A	N/A	N/A	N/A	N/A	N/A	N/A	N/A	N/A	N/A	N/A	N/A	N/A	N/A	N/A	N/A	N/A	N/A	N/A	N/A	N/A	N/A	N/A	N/A	N/A	N/A	N/A	N/A	N/A	N/A	N/A	N/A	N/A	N/A	N/A
25	0	N/A	N/A	N/A	N/A	N/A	N/A	N/A	N/A	N/A	N/A	N/A	N/A	N/A	N/A	N/A	N/A	N/A	N/A	N/A	N/A	N/A	N/A	N/A	N/A	N/A	N/A	N/A	N/A	N/A	N/A	N/A	N/A	N/A	N/A	N/A	N/A	N/A	N/A	N/A	N/A	N/A	N/A	N/A	N/A	N/A	N/A	N/A	N/A
26	1	Administration	N/A	N/A	0	0	0	0	1	0	0	1	0	0	0	5: 1 pro Monat	0	0	0	0	0	0	0	0	0	0	0	0	0	0	0	0	1	1	0	0	0	2: ja, ein bisschen	3: nein, eher nicht	1	3: nein, eher nicht	1: 0-15 min	Verarbeitung hochgeladener Quellen und/oder zur Verfügung gestellter Links analog zu NotebookLM.	N/A	1	0	0	0	0
27	0	N/A	N/A	N/A	N/A	N/A	N/A	N/A	N/A	N/A	N/A	N/A	N/A	N/A	N/A	N/A	N/A	N/A	N/A	N/A	N/A	N/A	N/A	N/A	N/A	N/A	N/A	N/A	N/A	N/A	N/A	N/A	N/A	N/A	N/A	N/A	N/A	N/A	N/A	N/A	N/A	N/A	N/A	N/A	N/A	N/A	N/A	N/A	N/A
28	0	N/A	N/A	N/A	N/A	N/A	N/A	N/A	N/A	N/A	N/A	N/A	N/A	N/A	N/A	N/A	N/A	N/A	N/A	N/A	N/A	N/A	N/A	N/A	N/A	N/A	N/A	N/A	N/A	N/A	N/A	N/A	N/A	N/A	N/A	N/A	N/A	N/A	N/A	N/A	N/A	N/A	N/A	N/A	N/A	N/A	N/A	N/A	N/A
29	1	Research	Kinderklinik	EXPAE	1	0	0	0	0	0	0	1	0	0	0	3: >1 pro Woche	0	0	1	1	0	1	1	1	0	1	1	1	1	1	0	0	0	0	0	0	0	2: ja, ein bisschen	2: ja, ein bisschen	15	1: ja, deutlich	3: 30-60 min	Erstellung von Abbildungen als Zusammenfassung zu ein Text für Vorlesungen, Seminare, Besprechung in der Arbeitsgruppe, Veröffentlichungen	N/A	1	0	0	0	0
30	0	N/A	N/A	N/A	N/A	N/A	N/A	N/A	N/A	N/A	N/A	N/A	N/A	N/A	N/A	N/A	N/A	N/A	N/A	N/A	N/A	N/A	N/A	N/A	N/A	N/A	N/A	N/A	N/A	N/A	N/A	N/A	N/A	N/A	N/A	N/A	N/A	N/A	N/A	N/A	N/A	N/A	N/A	N/A	N/A	N/A	N/A	N/A	N/A
31	0	N/A	N/A	N/A	N/A	N/A	N/A	N/A	N/A	N/A	N/A	N/A	N/A	N/A	N/A	N/A	N/A	N/A	N/A	N/A	N/A	N/A	N/A	N/A	N/A	N/A	N/A	N/A	N/A	N/A	N/A	N/A	N/A	N/A	N/A	N/A	N/A	N/A	N/A	N/A	N/A	N/A	N/A	N/A	N/A	N/A	N/A	N/A	N/A
32	1	Healthcare	N/A	N/A	1	0	0	0	0	0	0	0	0	1	0	2: täglich	1	0	0	1	0	0	0	1	0	0	0	0	1	0	1	1	0	0	0	1	0	1: ja, deutlich	1: ja, deutlich	2	2: ja, ein bisschen	4: 1-2 h	Die Möglichkeit der Transkription, sowohl im Nachgang (Aufnahme liegt vor) als auch live (zur Erstellung von Protokollen aus einem Meeting...)	N/A	1	0	0	0	0
33	0	N/A	N/A	N/A	N/A	N/A	N/A	N/A	N/A	N/A	N/A	N/A	N/A	N/A	N/A	N/A	N/A	N/A	N/A	N/A	N/A	N/A	N/A	N/A	N/A	N/A	N/A	N/A	N/A	N/A	N/A	N/A	N/A	N/A	N/A	N/A	N/A	N/A	N/A	N/A	N/A	N/A	N/A	N/A	N/A	N/A	N/A	N/A	N/A
34	1	Administration	MKM	V1 Weebsite	0	0	0	0	1	0	0	1	0	0	0	6: <1 pro Monat	1	0	1	1	1	1	1	1	1	1	1	0	1	0	1	0	1	0	0	0	0	3: nein, eher nicht	2: ja, ein bisschen	5	1: ja, deutlich	6: >3 h	keine	N/A	1	0	0	0	0
35	0	N/A	N/A	N/A	N/A	N/A	N/A	N/A	N/A	N/A	N/A	N/A	N/A	N/A	N/A	N/A	N/A	N/A	N/A	N/A	N/A	N/A	N/A	N/A	N/A	N/A	N/A	N/A	N/A	N/A	N/A	N/A	N/A	N/A	N/A	N/A	N/A	N/A	N/A	N/A	N/A	N/A	N/A	N/A	N/A	N/A	N/A	N/A	N/A
36	0	N/A	N/A	N/A	N/A	N/A	N/A	N/A	N/A	N/A	N/A	N/A	N/A	N/A	N/A	N/A	N/A	N/A	N/A	N/A	N/A	N/A	N/A	N/A	N/A	N/A	N/A	N/A	N/A	N/A	N/A	N/A	N/A	N/A	N/A	N/A	N/A	N/A	N/A	N/A	N/A	N/A	N/A	N/A	N/A	N/A	N/A	N/A	N/A
37	1	Administration	N/A	N/A	0	0	0	0	1	0	0	1	0	0	0	3: >1 pro Woche	0	0	0	1	0	0	1	1	0	0	1	0	0	0	0	0	0	0	0	0	0	1: ja, deutlich	1: ja, deutlich	1	1: ja, deutlich	4: 1-2 h	keine Ahnung, ich kenne die Möglichkeiten nicht	Vielleicht habe ich es nur noch nicht gefunden: Eine Übersicht, was alles mit der KI- Plattform möglich ist, wäre interessant und hilfreich. Derzeit nutze ich es lediglich zum (um)formulieren von Mails und Texten.	1	0	0	0	0
38	1	Research	ISMG	N/A	0	0	1	0	0	0	0	1	0	1	0	3: >1 pro Woche	0	0	0	0	0	0	0	1	1	1	0	1	0	0	0	0	0	0	0	1	0	2: ja, ein bisschen	2: ja, ein bisschen	2	1: ja, deutlich	4: 1-2 h	Quellenangaben wie bei Perplexity wären großartig, sodass man nachvollziehen kann, von welchen Internetseiten die Informationen stammen.	N/A	1	0	0	0	0
39	1	Administration	G6.7	KHZG	0	0	0	0	1	0	0	1	0	0	0	3: >1 pro Woche	0	0	1	0	0	0	0	0	0	0	1	0	0	0	0	0	0	0	0	1	0	1: ja, deutlich	2: ja, ein bisschen	2	1: ja, deutlich	3: 30-60 min	dazu habe ich aktuell nichts im Kopf.	ich habe noch keine komplexen Analysen vorgenommen, aufgrund von Skepsis der Qualität gegenüber. Wenn Sie dazu noch einmal etwas veröffentlichen könnten, wäre ich Ihnen dankbar.	1	0	0	0	0
40	0	N/A	N/A	N/A	N/A	N/A	N/A	N/A	N/A	N/A	N/A	N/A	N/A	N/A	N/A	N/A	N/A	N/A	N/A	N/A	N/A	N/A	N/A	N/A	N/A	N/A	N/A	N/A	N/A	N/A	N/A	N/A	N/A	N/A	N/A	N/A	N/A	N/A	N/A	N/A	N/A	N/A	N/A	N/A	N/A	N/A	N/A	N/A	N/A
41	0	N/A	N/A	N/A	N/A	N/A	N/A	N/A	N/A	N/A	N/A	N/A	N/A	N/A	N/A	N/A	N/A	N/A	N/A	N/A	N/A	N/A	N/A	N/A	N/A	N/A	N/A	N/A	N/A	N/A	N/A	N/A	N/A	N/A	N/A	N/A	N/A	N/A	N/A	N/A	N/A	N/A	N/A	N/A	N/A	N/A	N/A	N/A	N/A
42	1	Healthcare	KGHI	AG Keitel-Anselmino	1	0	0	0	0	0	0	1	0	0	0	2: täglich	0	0	0	0	0	0	0	1	0	1	0	1	0	0	1	1	1	1	0	0	0	1: ja, deutlich	2: ja, ein bisschen	30	1: ja, deutlich	5: 2-3 h	Mobile App wäre wünschenswert, mehr Funktionen bei Analysen von Pdf-Dokumenten, zur Zeit werden Bilder und Grafiken innerhalb eines Dokuments nicht erkannt. Und die Analyse beläuft sich hauptsächlich auf extrahieren von Texten und	bin ansonsten sehr zufrieden mit der Plattform	0	0	0	0	1
43	1	Administration	N/A	N/A	0	0	0	0	1	0	0	1	0	0	0	5: 1 pro Monat	0	0	1	1	0	0	0	1	0	0	0	0	0	0	0	0	0	0	0	0	0	2: ja, ein bisschen	3: nein, eher nicht	5	3: nein, eher nicht	1: 0-15 min	-	Antworten sind unvollständig.	0	0	1	0	0
44	0	N/A	N/A	N/A	N/A	N/A	N/A	N/A	N/A	N/A	N/A	N/A	N/A	N/A	N/A	N/A	N/A	N/A	N/A	N/A	N/A	N/A	N/A	N/A	N/A	N/A	N/A	N/A	N/A	N/A	N/A	N/A	N/A	N/A	N/A	N/A	N/A	N/A	N/A	N/A	N/A	N/A	N/A	N/A	N/A	N/A	N/A	N/A	N/A
45	0	N/A	N/A	N/A	N/A	N/A	N/A	N/A	N/A	N/A	N/A	N/A	N/A	N/A	N/A	N/A	N/A	N/A	N/A	N/A	N/A	N/A	N/A	N/A	N/A	N/A	N/A	N/A	N/A	N/A	N/A	N/A	N/A	N/A	N/A	N/A	N/A	N/A	N/A	N/A	N/A	N/A	N/A	N/A	N/A	N/A	N/A	N/A	N/A
46	0	N/A	N/A	N/A	N/A	N/A	N/A	N/A	N/A	N/A	N/A	N/A	N/A	N/A	N/A	N/A	N/A	N/A	N/A	N/A	N/A	N/A	N/A	N/A	N/A	N/A	N/A	N/A	N/A	N/A	N/A	N/A	N/A	N/A	N/A	N/A	N/A	N/A	N/A	N/A	N/A	N/A	N/A	N/A	N/A	N/A	N/A	N/A	N/A
47	1	Administration	N/A	N/A	0	0	0	0	1	0	0	1	0	0	0	4: 1 pro Woche	1	0	1	0	0	0	0	0	0	0	0	0	0	0	0	0	1	1	0	0	0	1: ja, deutlich	2: ja, ein bisschen	5	2: ja, ein bisschen	N/A	N/A	N/A	1	0	0	0	0
48	0	N/A	N/A	N/A	N/A	N/A	N/A	N/A	N/A	N/A	N/A	N/A	N/A	N/A	N/A	N/A	N/A	N/A	N/A	N/A	N/A	N/A	N/A	N/A	N/A	N/A	N/A	N/A	N/A	N/A	N/A	N/A	N/A	N/A	N/A	N/A	N/A	N/A	N/A	N/A	N/A	N/A	N/A	N/A	N/A	N/A	N/A	N/A	N/A
49	1	Administration	AZG	Labor	0	0	0	0	1	0	0	1	0	0	0	3: >1 pro Woche	0	0	0	0	0	0	0	0	0	0	0	0	0	1	0	1	0	0	0	0	1	3: nein, eher nicht	3: nein, eher nicht	120	3: nein, eher nicht	2: 15-30 min	ChatGPT funktioniert besser - wahrscheinlich fehlen Datengrundlagen	ChatGPT funktioniert besser - wahrscheinlich fehlen Datengrundlagen	0	0	1	0	0
50	0	N/A	N/A	N/A	N/A	N/A	N/A	N/A	N/A	N/A	N/A	N/A	N/A	N/A	N/A	N/A	N/A	N/A	N/A	N/A	N/A	N/A	N/A	N/A	N/A	N/A	N/A	N/A	N/A	N/A	N/A	N/A	N/A	N/A	N/A	N/A	N/A	N/A	N/A	N/A	N/A	N/A	N/A	N/A	N/A	N/A	N/A	N/A	N/A
51	1	Administration	N/A	N/A	0	0	0	0	1	0	0	0	1	0	0	4: 1 pro Woche	0	0	0	0	0	0	0	0	0	0	0	0	0	0	0	0	0	0	0	1	0	4: nein, gar nicht	4: nein, gar nicht	10	4: nein, gar nicht	1: 0-15 min	generell Sprachmodelle, deren Codequalität irgendwie nutzbar ist. selbst einfachste prototypingaufgaben sind schneller selber gemacht, als die KI zu bemühen und dann die Fehler dort zu korrigieren.	N/A	0	1	0	0	0
52	0	N/A	N/A	N/A	N/A	N/A	N/A	N/A	N/A	N/A	N/A	N/A	N/A	N/A	N/A	N/A	N/A	N/A	N/A	N/A	N/A	N/A	N/A	N/A	N/A	N/A	N/A	N/A	N/A	N/A	N/A	N/A	N/A	N/A	N/A	N/A	N/A	N/A	N/A	N/A	N/A	N/A	N/A	N/A	N/A	N/A	N/A	N/A	N/A
53	1	Research	ISMG	N/A	0	1	0	0	0	0	0	0	1	0	0	6: <1 pro Monat	0	0	0	0	0	0	0	0	0	1	0	1	0	1	0	0	0	0	0	0	0	2: ja, ein bisschen	3: nein, eher nicht	10	2: ja, ein bisschen	3: 30-60 min	--	N/A	1	0	0	0	0
54	0	N/A	N/A	N/A	N/A	N/A	N/A	N/A	N/A	N/A	N/A	N/A	N/A	N/A	N/A	N/A	N/A	N/A	N/A	N/A	N/A	N/A	N/A	N/A	N/A	N/A	N/A	N/A	N/A	N/A	N/A	N/A	N/A	N/A	N/A	N/A	N/A	N/A	N/A	N/A	N/A	N/A	N/A	N/A	N/A	N/A	N/A	N/A	N/A
55	0	N/A	N/A	N/A	N/A	N/A	N/A	N/A	N/A	N/A	N/A	N/A	N/A	N/A	N/A	N/A	N/A	N/A	N/A	N/A	N/A	N/A	N/A	N/A	N/A	N/A	N/A	N/A	N/A	N/A	N/A	N/A	N/A	N/A	N/A	N/A	N/A	N/A	N/A	N/A	N/A	N/A	N/A	N/A	N/A	N/A	N/A	N/A	N/A
56	1	Administration	FICO	FICO	0	0	0	0	1	0	0	1	0	0	0	6: <1 pro Monat	0	0	0	1	0	0	0	1	0	0	0	0	1	0	1	0	0	0	0	0	0	2: ja, ein bisschen	3: nein, eher nicht	60	3: nein, eher nicht	3: 30-60 min	Bessere Leistung,	generell sollten die Ergebnisse zufriedenstellender sein. Ich habe die Plattform nur 3 mal benutzt in den letzten Wochen. Ich war jedes Mal nicht mit dem Ergebnis zufrieden. Daher wollte ich die Plattform nicht mehr nutzen	0	0	1	1	0
57	0	N/A	N/A	N/A	N/A	N/A	N/A	N/A	N/A	N/A	N/A	N/A	N/A	N/A	N/A	N/A	N/A	N/A	N/A	N/A	N/A	N/A	N/A	N/A	N/A	N/A	N/A	N/A	N/A	N/A	N/A	N/A	N/A	N/A	N/A	N/A	N/A	N/A	N/A	N/A	N/A	N/A	N/A	N/A	N/A	N/A	N/A	N/A	N/A
58	1	Healthcare	KCHH	N/A	1	0	0	0	0	0	0	1	1	0	0	4: 1 pro Woche	0	0	1	0	0	0	0	0	0	0	0	0	0	0	0	0	0	0	0	1	0	2: ja, ein bisschen	2: ja, ein bisschen	10	1: ja, deutlich	2: 15-30 min	besserer Code beim Erstellen von Quelltexten (z.B. Python)	N/A	0	0	1	0	0
59	0	N/A	N/A	N/A	N/A	N/A	N/A	N/A	N/A	N/A	N/A	N/A	N/A	N/A	N/A	N/A	N/A	N/A	N/A	N/A	N/A	N/A	N/A	N/A	N/A	N/A	N/A	N/A	N/A	N/A	N/A	N/A	N/A	N/A	N/A	N/A	N/A	N/A	N/A	N/A	N/A	N/A	N/A	N/A	N/A	N/A	N/A	N/A	N/A
60	0	N/A	N/A	N/A	1	0	0	0	0	0	0	1	0	0	0	6: <1 pro Monat	0	0	0	0	0	0	0	0	0	0	0	0	0	0	0	0	0	0	0	0	0	N/A	N/A	N/A	N/A	N/A	N/A	N/A	N/A	N/A	N/A	N/A	N/A
61	1	Research	HAWIRA	HAWIRA	0	0	0	1	0	0	0	0	0	1	0	3: >1 pro Woche	0	1	1	0	0	0	1	1	0	0	1	1	0	1	1	0	1	1	0	1	0	3: nein, eher nicht	3: nein, eher nicht	10	3: nein, eher nicht	1: 0-15 min	bessere Qualität der Antworten - ChatGPT Kaufversion ist bei gleichem Promt deutlich besser.	N/A	0	0	1	0	0
62	1	Administration	N/A	N/A	0	0	0	0	1	0	0	1	0	0	0	5: 1 pro Monat	0	0	0	1	0	0	0	0	0	0	0	0	0	0	0	0	0	0	0	0	0	3: nein, eher nicht	3: nein, eher nicht	5	3: nein, eher nicht	1: 0-15 min	-	N/A	1	0	0	0	0
63	1	Research	IPHAM	Forschungsinfrastruktur	0	0	0	1	0	0	0	0	0	1	0	6: <1 pro Monat	0	0	0	1	0	0	1	1	1	1	1	1	0	0	0	0	0	0	0	0	0	2: ja, ein bisschen	2: ja, ein bisschen	5	3: nein, eher nicht	1: 0-15 min	Hilfreich wäre die Möglichkeit eigene Bereiche anzulegen, in denen man Dokumente hinterlegt, die die KI für die Antwortgenerierung nutzen kann. Die Funktion würde meine Nutzungszeit wesentlich erhöhen.	Vielen Dank für die Bereitstellung und Weiterentwicklung der Tools! Toll, dass ihr das macht!	1	0	0	0	0
64	0	N/A	N/A	N/A	N/A	N/A	N/A	N/A	N/A	N/A	N/A	N/A	N/A	N/A	N/A	N/A	N/A	N/A	N/A	N/A	N/A	N/A	N/A	N/A	N/A	N/A	N/A	N/A	N/A	N/A	N/A	N/A	N/A	N/A	N/A	N/A	N/A	N/A	N/A	N/A	N/A	N/A	N/A	N/A	N/A	N/A	N/A	N/A	N/A
65	1	Administration	N/A	N/A	0	0	0	0	1	0	0	0	0	1	0	3: >1 pro Woche	0	0	0	0	0	0	0	1	0	0	0	0	1	0	0	0	0	1	0	0	0	2: ja, ein bisschen	3: nein, eher nicht	10	2: ja, ein bisschen	2: 15-30 min	Bildgenerator	Eine Schulung zur Generierung von Prompts oder zum Coding wäre interessant	1	0	0	0	0
66	1	Administration	G1.3.2	N/A	0	0	0	0	1	0	0	1	0	0	0	4: 1 pro Woche	0	0	1	0	0	0	0	1	0	0	0	0	0	0	0	0	0	0	0	0	0	2: ja, ein bisschen	3: nein, eher nicht	2	2: ja, ein bisschen	1: 0-15 min	Diese Frage kann ich aus heutiger Sicht noch nicht beantworten.	N/A	1	0	0	0	0
67	1	Administration	N/A	N/A	0	0	0	0	1	0	0	0	0	1	0	6: <1 pro Monat	0	0	0	0	0	0	1	0	0	0	1	0	0	0	0	0	0	0	0	0	0	1: ja, deutlich	2: ja, ein bisschen	15	2: ja, ein bisschen	1: 0-15 min	N/A	N/A	1	0	0	0	0
68	0	N/A	N/A	N/A	N/A	N/A	N/A	N/A	N/A	N/A	N/A	N/A	N/A	N/A	N/A	N/A	N/A	N/A	N/A	N/A	N/A	N/A	N/A	N/A	N/A	N/A	N/A	N/A	N/A	N/A	N/A	N/A	N/A	N/A	N/A	N/A	N/A	N/A	N/A	N/A	N/A	N/A	N/A	N/A	N/A	N/A	N/A	N/A	N/A
69	1	other	IANA	Albrecht	0	0	1	0	0	1	0	1	1	0	0	6: <1 pro Monat	0	0	0	0	0	1	1	0	0	1	1	0	0	0	0	0	0	0	1	0	0	4: nein, gar nicht	4: nein, gar nicht	5	4: nein, gar nicht	1: 0-15 min	Bitte selbe Funktionen Implementieren wie in den Bezahlversionen der Marktführer ChatGPT, Gemini, DeepSeek, Co-Pilot	Leider nicht so gut einsaetzbar wie die Marktführer, vllt auch Problem des Stand -Alone-Status	0	0	1	0	0
70	1	Research	IALM	IALM	0	0	1	0	0	0	0	0	1	0	0	3: >1 pro Woche	0	0	1	1	1	0	0	1	1	1	0	1	1	1	1	1	0	0	0	0	0	1: ja, deutlich	2: ja, ein bisschen	5	1: ja, deutlich	4: 1-2 h	kann ich leider nicht sagen, kenne ich mich zu wenig aus mit den unterschiedlichen Modellen	N/A	1	0	0	0	0
71	1	Healthcare	KNRAD	N/A	1	0	0	0	0	0	0	0	0	1	0	3: >1 pro Woche	0	0	1	0	0	0	0	0	0	0	0	0	0	0	0	1	0	0	0	1	1	1: ja, deutlich	2: ja, ein bisschen	10	2: ja, ein bisschen	6: >3 h	Die neueren OpenSource Modelle, bessere allgemeine Antwortqualität, sie muss beim State of the Art so gut wie sinnvoll möglich mithalten können	N/A	0	0	1	0	0
72	1	Healthcare	N/A	N/A	0	0	0	1	0	0	0	1	0	0	0	6: <1 pro Monat	0	0	0	0	0	0	0	0	0	0	0	0	0	0	1	0	0	1	0	0	0	1: ja, deutlich	1: ja, deutlich	10	2: ja, ein bisschen	1: 0-15 min	korrekte Quellenangabe bei Recherche und Minimierung von Fehlern	N/A	0	1	0	0	0
73	1	Healthcare	Nuklearmedizin	Radiopharmazie	1	0	0	0	0	0	0	1	0	0	0	4: 1 pro Woche	0	0	0	0	0	0	0	1	0	1	0	0	1	0	0	0	0	0	0	0	0	2: ja, ein bisschen	1: ja, deutlich	5	2: ja, ein bisschen	2: 15-30 min	-	N/A	1	0	0	0	0
74	1	Healthcare	KPSY	Arbeitsgruppe von Prof. Johann Steiner/ Labor für translationale Psychiatrie	1	0	0	0	0	0	0	1	0	0	0	3: >1 pro Woche	1	0	1	0	1	1	0	0	1	1	0	1	1	1	0	1	0	0	0	0	0	2: ja, ein bisschen	1: ja, deutlich	10	1: ja, deutlich	3: 30-60 min	Da diese KI-Plattform ja eine Alternative zu ChatGPT sein soll, wäre es gut, wenn sie auch in ähnlichem Maße Berechnungen durchführen könnte.	Ich finde es gut, dass es eine OvGU-interne KI-Alternative gibt, da man in der heutigen Zeit so oft leichtsinnig mit den Daten ist, die man in solche Plattformen eingibt. Mann vergisst wer alles "mitliest", weil natürlich keiner Zeit oder Nerven hat sich die AGBs durchzulesen. Daher ist es gut zu wissen, dass es mit der DIZ-Plattform eine Möglichkeit gibt sich zumindest etwas vor ungewollter Date…	1	0	0	0	0
75	0	N/A	N/A	N/A	N/A	N/A	N/A	N/A	N/A	N/A	N/A	N/A	N/A	N/A	N/A	N/A	N/A	N/A	N/A	N/A	N/A	N/A	N/A	N/A	N/A	N/A	N/A	N/A	N/A	N/A	N/A	N/A	N/A	N/A	N/A	N/A	N/A	N/A	N/A	N/A	N/A	N/A	N/A	N/A	N/A	N/A	N/A	N/A	N/A
76	1	other	N/A	N/A	0	0	0	0	0	1	0	0	0	1	0	5: 1 pro Monat	0	0	0	0	0	0	0	0	0	0	0	0	1	0	0	0	0	0	0	0	0	4: nein, gar nicht	4: nein, gar nicht	3	4: nein, gar nicht	1: 0-15 min	KI denkt sich leider Quellen incl DOI aus und kennzeichnet das nicht	N/A	0	1	0	0	0
77	1	Healthcare	KCHH	Wacker	1	0	0	0	0	0	0	1	0	0	0	4: 1 pro Woche	0	1	0	1	1	0	0	1	0	1	0	0	0	1	0	1	0	0	0	0	0	1: ja, deutlich	1: ja, deutlich	2	1: ja, deutlich	4: 1-2 h	Integration in Kliniksoftware (Medico) zur Arzbrieferstellung	N/A	1	0	0	0	0
78	0	N/A	N/A	N/A	N/A	N/A	N/A	N/A	N/A	N/A	N/A	N/A	N/A	N/A	N/A	N/A	N/A	N/A	N/A	N/A	N/A	N/A	N/A	N/A	N/A	N/A	N/A	N/A	N/A	N/A	N/A	N/A	N/A	N/A	N/A	N/A	N/A	N/A	N/A	N/A	N/A	N/A	N/A	N/A	N/A	N/A	N/A	N/A	N/A
79	1	Research	IPHY	Neurophysiologie und Optogenetik	0	1	0	0	0	0	0	1	0	0	0	3: >1 pro Woche	0	0	0	0	0	0	0	0	0	1	0	1	0	0	0	0	0	0	0	0	0	2: ja, ein bisschen	1: ja, deutlich	5	1: ja, deutlich	4: 1-2 h	-	N/A	1	0	0	0	0
80	0	N/A	N/A	N/A	0	0	0	0	0	0	0	0	0	0	0	N/A	0	0	0	0	0	0	0	0	0	0	0	0	0	0	0	0	0	0	0	0	0	N/A	N/A	N/A	N/A	N/A	N/A	N/A	N/A	N/A	N/A	N/A	N/A
81	0	N/A	N/A	N/A	N/A	N/A	N/A	N/A	N/A	N/A	N/A	N/A	N/A	N/A	N/A	N/A	N/A	N/A	N/A	N/A	N/A	N/A	N/A	N/A	N/A	N/A	N/A	N/A	N/A	N/A	N/A	N/A	N/A	N/A	N/A	N/A	N/A	N/A	N/A	N/A	N/A	N/A	N/A	N/A	N/A	N/A	N/A	N/A	N/A
82	0	N/A	N/A	N/A	N/A	N/A	N/A	N/A	N/A	N/A	N/A	N/A	N/A	N/A	N/A	N/A	N/A	N/A	N/A	N/A	N/A	N/A	N/A	N/A	N/A	N/A	N/A	N/A	N/A	N/A	N/A	N/A	N/A	N/A	N/A	N/A	N/A	N/A	N/A	N/A	N/A	N/A	N/A	N/A	N/A	N/A	N/A	N/A	N/A
83	0	N/A	N/A	N/A	N/A	N/A	N/A	N/A	N/A	N/A	N/A	N/A	N/A	N/A	N/A	N/A	N/A	N/A	N/A	N/A	N/A	N/A	N/A	N/A	N/A	N/A	N/A	N/A	N/A	N/A	N/A	N/A	N/A	N/A	N/A	N/A	N/A	N/A	N/A	N/A	N/A	N/A	N/A	N/A	N/A	N/A	N/A	N/A	N/A
84	1	Administration	V5	BELM	0	0	0	0	1	0	0	0	0	1	0	6: <1 pro Monat	0	0	1	0	0	0	0	1	0	0	0	1	0	0	0	0	0	0	0	0	0	5: weiß ich nicht	2: ja, ein bisschen	5	2: ja, ein bisschen	1: 0-15 min	Beispiele von den möglichen Anfragen wären hilfreich	N/A	1	0	0	0	0
85	0	N/A	N/A	N/A	N/A	N/A	N/A	N/A	N/A	N/A	N/A	N/A	N/A	N/A	N/A	N/A	N/A	N/A	N/A	N/A	N/A	N/A	N/A	N/A	N/A	N/A	N/A	N/A	N/A	N/A	N/A	N/A	N/A	N/A	N/A	N/A	N/A	N/A	N/A	N/A	N/A	N/A	N/A	N/A	N/A	N/A	N/A	N/A	N/A
86	0	N/A	N/A	N/A	N/A	N/A	N/A	N/A	N/A	N/A	N/A	N/A	N/A	N/A	N/A	N/A	N/A	N/A	N/A	N/A	N/A	N/A	N/A	N/A	N/A	N/A	N/A	N/A	N/A	N/A	N/A	N/A	N/A	N/A	N/A	N/A	N/A	N/A	N/A	N/A	N/A	N/A	N/A	N/A	N/A	N/A	N/A	N/A	N/A
87	0	N/A	N/A	N/A	N/A	N/A	N/A	N/A	N/A	N/A	N/A	N/A	N/A	N/A	N/A	N/A	N/A	N/A	N/A	N/A	N/A	N/A	N/A	N/A	N/A	N/A	N/A	N/A	N/A	N/A	N/A	N/A	N/A	N/A	N/A	N/A	N/A	N/A	N/A	N/A	N/A	N/A	N/A	N/A	N/A	N/A	N/A	N/A	N/A
88	1	Administration	N/A	N/A	0	0	0	0	1	0	0	1	0	0	0	3: >1 pro Woche	0	0	0	1	0	0	0	1	0	0	0	1	0	0	0	0	0	0	0	0	0	3: nein, eher nicht	3: nein, eher nicht	5	2: ja, ein bisschen	2: 15-30 min	bessere genauigkeit bei der Erstellung von Texten	N/A	0	0	1	0	0
89	1	Healthcare	KGHI	AG Link	1	0	0	0	0	0	0	1	0	0	0	6: <1 pro Monat	0	0	0	0	0	0	0	1	0	0	0	0	0	0	0	0	0	0	0	0	0	2: ja, ein bisschen	2: ja, ein bisschen	5	2: ja, ein bisschen	2: 15-30 min	Reference Manager Videogenerierung	DIZ KI unterliegt der ChatGPT in der Funktionalität	0	0	1	0	0
90	1	Research	KHAE	Mougiakakos	0	0	1	0	0	0	0	1	0	0	0	5: 1 pro Monat	0	0	0	0	0	0	0	1	0	0	0	0	1	1	0	1	0	0	0	0	0	5: weiß ich nicht	3: nein, eher nicht	5	3: nein, eher nicht	1: 0-15 min	Habe die Plattform noch nicht intensiv genutzt um das beantworten zu können.	N/A	1	0	0	0	0
91	1	Healthcare	ZAP	Klinische Versorgung und Logistik	1	0	0	0	1	0	0	1	1	0	0	4: 1 pro Woche	1	0	1	0	1	0	0	0	0	0	0	0	0	1	0	0	0	0	0	0	0	2: ja, ein bisschen	2: ja, ein bisschen	10	2: ja, ein bisschen	2: 15-30 min	schnellere Performance	N/A	0	0	0	1	0
92	1	Healthcare	KAIT	KAIT	1	0	0	0	0	0	0	1	0	0	0	3: >1 pro Woche	0	0	0	1	1	0	1	1	1	1	1	1	1	1	1	1	1	0	0	1	0	2: ja, ein bisschen	2: ja, ein bisschen	10	2: ja, ein bisschen	3: 30-60 min	Deep Reasoning Äquivalente	PDFs werden im Upload häufiger als inkompatibel abgelehnt, obwohl diese von ChatGPT akzeptiert werden	0	0	0	0	1
93	0	N/A	N/A	N/A	N/A	N/A	N/A	N/A	N/A	N/A	N/A	N/A	N/A	N/A	N/A	N/A	N/A	N/A	N/A	N/A	N/A	N/A	N/A	N/A	N/A	N/A	N/A	N/A	N/A	N/A	N/A	N/A	N/A	N/A	N/A	N/A	N/A	N/A	N/A	N/A	N/A	N/A	N/A	N/A	N/A	N/A	N/A	N/A	N/A
94	1	Healthcare	IHG	Molekulargenetik	0	0	0	1	0	0	0	1	0	0	0	4: 1 pro Woche	0	0	1	0	0	0	0	0	0	0	0	0	1	0	0	1	1	1	0	0	0	3: nein, eher nicht	2: ja, ein bisschen	2	1: ja, deutlich	4: 1-2 h	Wir haben diskutiert über die KI unsere Befunde vorschreiben zu lassen. Wir haben diese KI hinsichtlich genetischer Fragestellungen noch nicht ausprobiert. Momentan nutze ich die KI eher für das Qualitäts- / Risikomanagement	Die KI scheint sehr langsam zu sein. Ich war sehr unzufrieden mit den lückenhaften Angaben. Bei einer erneuten Benutzung am nächsten Tag stellte ich fest, dass die Anfragen vom Vortag finalisiert wurde. Am Vortag wurde zu der Anfrage nur immer das erste Wort der Zeile angegeben und in der zweiten Zeile stand "sterben". Leider habe ich keinen Screenshot.	0	0	1	1	0
95	1	Healthcare	N/A	N/A	1	0	0	0	0	0	0	1	0	0	0	3: >1 pro Woche	1	0	1	0	0	0	0	0	0	0	0	1	1	0	0	0	0	0	0	1	0	3: nein, eher nicht	3: nein, eher nicht	1	2: ja, ein bisschen	1: 0-15 min	reale Referenzangaben	N/A	0	1	0	0	0
96	0	N/A	N/A	N/A	N/A	N/A	N/A	N/A	N/A	N/A	N/A	N/A	N/A	N/A	N/A	N/A	N/A	N/A	N/A	N/A	N/A	N/A	N/A	N/A	N/A	N/A	N/A	N/A	N/A	N/A	N/A	N/A	N/A	N/A	N/A	N/A	N/A	N/A	N/A	N/A	N/A	N/A	N/A	N/A	N/A	N/A	N/A	N/A	N/A
97	0	N/A	N/A	N/A	N/A	N/A	N/A	N/A	N/A	N/A	N/A	N/A	N/A	N/A	N/A	N/A	N/A	N/A	N/A	N/A	N/A	N/A	N/A	N/A	N/A	N/A	N/A	N/A	N/A	N/A	N/A	N/A	N/A	N/A	N/A	N/A	N/A	N/A	N/A	N/A	N/A	N/A	N/A	N/A	N/A	N/A	N/A	N/A	N/A
98	0	N/A	N/A	N/A	N/A	N/A	N/A	N/A	N/A	N/A	N/A	N/A	N/A	N/A	N/A	N/A	N/A	N/A	N/A	N/A	N/A	N/A	N/A	N/A	N/A	N/A	N/A	N/A	N/A	N/A	N/A	N/A	N/A	N/A	N/A	N/A	N/A	N/A	N/A	N/A	N/A	N/A	N/A	N/A	N/A	N/A	N/A	N/A	N/A
99	1	Research	N/A	N/A	0	1	0	0	0	0	0	1	1	0	0	4: 1 pro Woche	0	0	1	1	0	0	1	1	0	0	0	0	0	0	0	0	0	0	0	0	0	2: ja, ein bisschen	2: ja, ein bisschen	5	3: nein, eher nicht	2: 15-30 min	Bildgenerator, Möglichkeit, das Ergebnis in Word oder Excel herunterzuladen	N/A	1	0	0	0	0
100	1	Administration	ZEL	N/A	0	0	1	0	1	0	0	0	1	0	0	5: 1 pro Monat	0	0	0	0	0	0	0	0	0	0	0	0	0	0	0	0	0	0	0	0	1	1: ja, deutlich	2: ja, ein bisschen	5	1: ja, deutlich	4: 1-2 h	perspektivisch evtl. so etwas wie Claude-3.7-sonnet MAX wäre gut, ich weiß aber, dass es nicht gratis sein wird.	Ich finde es mega gut, dass wir jetzt eine eigene KI-Plattform haben, wo Erfahrungen damit gesammelt werden können, ohne sich Sorgen wg. Datenschutz etc. machen zu müssen!	1	0	0	0	0
101	1	Administration	G5	N/A	0	0	0	0	1	0	0	1	0	0	0	6: <1 pro Monat	0	0	1	0	0	0	0	0	0	0	0	0	0	0	0	0	1	0	0	0	0	1: ja, deutlich	1: ja, deutlich	0	2: ja, ein bisschen	1: 0-15 min	für eine valide Auskunft muss ich noch mehr Erfahrung sammeln	keine	1	0	0	0	0
102	1	Research	ISMG	N/A	0	0	1	0	1	0	0	1	1	0	0	3: >1 pro Woche	1	0	0	1	0	0	0	1	0	0	0	0	0	0	0	0	1	1	0	0	0	2: ja, ein bisschen	2: ja, ein bisschen	10	5: weiß ich nicht	1: 0-15 min	-	N/A	1	0	0	0	0
103	0	N/A	N/A	N/A	N/A	N/A	N/A	N/A	N/A	N/A	N/A	N/A	N/A	N/A	N/A	N/A	N/A	N/A	N/A	N/A	N/A	N/A	N/A	N/A	N/A	N/A	N/A	N/A	N/A	N/A	N/A	N/A	N/A	N/A	N/A	N/A	N/A	N/A	N/A	N/A	N/A	N/A	N/A	N/A	N/A	N/A	N/A	N/A	N/A
104	1	Administration	N/A	N/A	0	0	0	0	1	0	0	1	0	0	0	6: <1 pro Monat	0	0	1	0	0	0	0	0	0	0	0	0	1	0	0	0	0	0	0	0	0	2: ja, ein bisschen	3: nein, eher nicht	5	3: nein, eher nicht	2: 15-30 min	Wahrheitsgemäße Quellenangaben	N/A	0	1	0	0	0
105	1	Healthcare	KNEP	N/A	1	0	0	0	0	0	0	1	0	0	0	4: 1 pro Woche	0	0	0	0	0	0	0	1	0	0	1	1	0	0	0	0	0	0	0	0	0	2: ja, ein bisschen	2: ja, ein bisschen	5	1: ja, deutlich	3: 30-60 min	keine Angabe möglich	N/A	1	0	0	0	0
106	1	Administration	G2.3	N/A	0	0	0	0	1	0	0	0	1	0	0	6: <1 pro Monat	0	0	0	1	0	0	0	1	0	0	0	0	0	0	0	0	0	1	0	0	0	2: ja, ein bisschen	2: ja, ein bisschen	30	2: ja, ein bisschen	4: 1-2 h	Keine Idee	N/A	1	0	0	0	0
107	1	Research	IALM	N/A	0	0	1	0	0	0	0	1	1	0	0	6: <1 pro Monat	0	1	0	1	1	1	0	0	1	1	1	0	0	0	0	0	0	0	0	0	0	3: nein, eher nicht	2: ja, ein bisschen	7	2: ja, ein bisschen	4: 1-2 h	Ergiebige Ausgaben vom Tool wären wünschenswert	Keep it up!	0	0	1	0	0
108	1	Research	IMKI	AG Kahlfuss	0	0	1	0	0	0	0	1	0	0	0	3: >1 pro Woche	0	0	0	1	0	0	0	1	0	1	0	0	1	1	0	0	0	0	1	0	0	3: nein, eher nicht	2: ja, ein bisschen	2	2: ja, ein bisschen	3: 30-60 min	Prüfung falscher Antworten: Angabe von Quellen meist ausgedacht statt zu sagen 'Weiß ich nicht' oder 'kann ich nicht finden'	N/A	0	1	0	0	0
109	0	N/A	N/A	N/A	N/A	N/A	N/A	N/A	N/A	N/A	N/A	N/A	N/A	N/A	N/A	N/A	N/A	N/A	N/A	N/A	N/A	N/A	N/A	N/A	N/A	N/A	N/A	N/A	N/A	N/A	N/A	N/A	N/A	N/A	N/A	N/A	N/A	N/A	N/A	N/A	N/A	N/A	N/A	N/A	N/A	N/A	N/A	N/A	N/A
110	1	Research	IPHY	Neurophysiologie und Optogenetik	0	1	0	0	0	0	0	1	0	0	0	5: 1 pro Monat	0	0	0	0	0	1	0	0	0	0	0	0	0	0	0	0	0	0	0	0	0	4: nein, gar nicht	4: nein, gar nicht	20	4: nein, gar nicht	1: 0-15 min	Bitte Verlässlichkeit erhöhen!!!	Ich habe die KI nur einmal benutzt, weil ich zu einem populärwissenschaftlichen Thema Ideen brauchte. Der gelieferte Text sah auf den ersten Blick legitim aus, bei Überprüfung existierte aber nicht eine der genannten Referenzen. Danach gefragt bekam ich dann die Antwort, dass sie nur eine junge KI wäre und sich die Referenzen zur Unterstützung der Thesen ausgedacht hätte. Das ganze Modell ist als…	0	1	0	0	0
111	0	N/A	N/A	N/A	N/A	N/A	N/A	N/A	N/A	N/A	N/A	N/A	N/A	N/A	N/A	N/A	N/A	N/A	N/A	N/A	N/A	N/A	N/A	N/A	N/A	N/A	N/A	N/A	N/A	N/A	N/A	N/A	N/A	N/A	N/A	N/A	N/A	N/A	N/A	N/A	N/A	N/A	N/A	N/A	N/A	N/A	N/A	N/A	N/A
112	0	N/A	N/A	N/A	N/A	N/A	N/A	N/A	N/A	N/A	N/A	N/A	N/A	N/A	N/A	N/A	N/A	N/A	N/A	N/A	N/A	N/A	N/A	N/A	N/A	N/A	N/A	N/A	N/A	N/A	N/A	N/A	N/A	N/A	N/A	N/A	N/A	N/A	N/A	N/A	N/A	N/A	N/A	N/A	N/A	N/A	N/A	N/A	N/A
113	1	Healthcare	KGHI	AG Keitel	1	0	0	0	0	0	0	1	1	0	0	3: >1 pro Woche	0	0	0	0	1	0	0	0	0	1	0	1	0	0	0	0	0	0	0	0	0	1: ja, deutlich	2: ja, ein bisschen	30	1: ja, deutlich	4: 1-2 h	Zur zeit bin ich zufrieden	N/A	1	0	0	0	0
114	1	Administration	N/A	N/A	0	0	0	0	1	0	0	1	0	0	0	4: 1 pro Woche	0	0	1	1	0	0	0	1	0	0	0	0	0	0	0	0	0	0	0	0	0	2: ja, ein bisschen	3: nein, eher nicht	5	2: ja, ein bisschen	1: 0-15 min	-	-	1	0	0	0	0
115	0	N/A	N/A	N/A	N/A	N/A	N/A	N/A	N/A	N/A	N/A	N/A	N/A	N/A	N/A	N/A	N/A	N/A	N/A	N/A	N/A	N/A	N/A	N/A	N/A	N/A	N/A	N/A	N/A	N/A	N/A	N/A	N/A	N/A	N/A	N/A	N/A	N/A	N/A	N/A	N/A	N/A	N/A	N/A	N/A	N/A	N/A	N/A	N/A
116	1	Research	IMMC	N/A	0	1	0	0	0	0	0	1	1	1	0	4: 1 pro Woche	0	0	1	0	0	0	0	0	0	0	0	0	0	0	0	0	0	0	0	0	1	1: ja, deutlich	3: nein, eher nicht	10	3: nein, eher nicht	3: 30-60 min	Abbildungen erstellen z. B. von Molekülen (inkl. 3D-Modelle).	Gute Idee mit der Nutzung der KI, allerdings noch sehr fehleranfällig in Bezug auf die ausgegebenen Informationen.	0	1	0	0	0
117	0	N/A	N/A	N/A	N/A	N/A	N/A	N/A	N/A	N/A	N/A	N/A	N/A	N/A	N/A	N/A	N/A	N/A	N/A	N/A	N/A	N/A	N/A	N/A	N/A	N/A	N/A	N/A	N/A	N/A	N/A	N/A	N/A	N/A	N/A	N/A	N/A	N/A	N/A	N/A	N/A	N/A	N/A	N/A	N/A	N/A	N/A	N/A	N/A
118	0	N/A	N/A	N/A	N/A	N/A	N/A	N/A	N/A	N/A	N/A	N/A	N/A	N/A	N/A	N/A	N/A	N/A	N/A	N/A	N/A	N/A	N/A	N/A	N/A	N/A	N/A	N/A	N/A	N/A	N/A	N/A	N/A	N/A	N/A	N/A	N/A	N/A	N/A	N/A	N/A	N/A	N/A	N/A	N/A	N/A	N/A	N/A	N/A
119	1	Administration	N/A	N/A	0	0	0	0	1	0	0	1	1	0	0	4: 1 pro Woche	0	0	1	1	0	0	1	1	0	0	1	0	0	0	0	1	0	0	0	0	0	2: ja, ein bisschen	3: nein, eher nicht	0	2: ja, ein bisschen	1: 0-15 min	...	N/A	1	0	0	0	0
120	0	N/A	N/A	N/A	N/A	N/A	N/A	N/A	N/A	N/A	N/A	N/A	N/A	N/A	N/A	N/A	N/A	N/A	N/A	N/A	N/A	N/A	N/A	N/A	N/A	N/A	N/A	N/A	N/A	N/A	N/A	N/A	N/A	N/A	N/A	N/A	N/A	N/A	N/A	N/A	N/A	N/A	N/A	N/A	N/A	N/A	N/A	N/A	N/A
121	0	N/A	N/A	N/A	N/A	N/A	N/A	N/A	N/A	N/A	N/A	N/A	N/A	N/A	N/A	N/A	N/A	N/A	N/A	N/A	N/A	N/A	N/A	N/A	N/A	N/A	N/A	N/A	N/A	N/A	N/A	N/A	N/A	N/A	N/A	N/A	N/A	N/A	N/A	N/A	N/A	N/A	N/A	N/A	N/A	N/A	N/A	N/A	N/A
122	1	Research	IPHY	Leßmann	0	1	0	0	0	0	0	1	0	0	0	3: >1 pro Woche	0	0	1	1	0	0	0	1	1	1	0	1	0	0	0	0	0	0	0	0	0	1: ja, deutlich	2: ja, ein bisschen	10	2: ja, ein bisschen	5: 2-3 h	Die Ergebnisse der Datenrecherche sind manchmal nicht ganz richtig. Hier liefert z.B. ChatGPT oft bessere Ergebnisse	N/A	0	1	0	0	0
123	0	N/A	N/A	N/A	N/A	N/A	N/A	N/A	N/A	N/A	N/A	N/A	N/A	N/A	N/A	N/A	N/A	N/A	N/A	N/A	N/A	N/A	N/A	N/A	N/A	N/A	N/A	N/A	N/A	N/A	N/A	N/A	N/A	N/A	N/A	N/A	N/A	N/A	N/A	N/A	N/A	N/A	N/A	N/A	N/A	N/A	N/A	N/A	N/A
124	1	Research	IANA	Neuroanatomie	0	1	0	0	0	0	0	1	1	0	0	4: 1 pro Woche	0	0	0	0	0	0	0	0	0	0	0	1	1	0	0	0	0	0	0	0	0	1: ja, deutlich	1: ja, deutlich	10	2: ja, ein bisschen	2: 15-30 min	-	-	1	0	0	0	0
125	1	Healthcare	IMMB	AG Kaasch	0	0	0	1	0	0	0	1	1	0	0	4: 1 pro Woche	1	0	0	0	0	0	0	1	0	0	0	1	0	0	0	0	0	0	0	0	0	1: ja, deutlich	2: ja, ein bisschen	1	2: ja, ein bisschen	1: 0-15 min	Wenn man Fragen zu einem Thema gestellt hat und anschließende eine andere allgemeine Frage stellt, werden die Antworten immer auf die initiale Fragestellung bezogen. Da sollte die KI präziser auf die Fragen antworten können. Zudem ist es wenig flexibel in den Antworten, sondern gibt immer wieder ähnliche Antworten zu variierenden Fragen.	N/A	0	0	1	0	0
126	1	Administration	N/A	N/A	0	0	0	0	1	0	0	1	0	0	0	6: <1 pro Monat	0	0	1	0	0	0	0	0	0	0	0	0	0	0	0	0	0	0	0	0	0	1: ja, deutlich	1: ja, deutlich	5	2: ja, ein bisschen	1: 0-15 min	-	N/A	1	0	0	0	0
127	1	Administration	G3.1	Projektmanagement	0	0	0	0	1	0	0	1	0	0	0	6: <1 pro Monat	0	0	1	0	0	0	0	0	0	0	0	0	0	0	0	0	0	0	0	0	0	3: nein, eher nicht	4: nein, gar nicht	2	2: ja, ein bisschen	4: 1-2 h	das hochladen von Datein funktioniert nicht	ich habe DIZ mit ChatGPT verglichen und habe festgestellt das die Antworten sehr auseinander gehen	0	0	1	0	1
128	1	Administration	N/A	N/A	0	0	0	0	1	0	0	0	1	0	0	6: <1 pro Monat	0	0	0	0	0	0	0	1	0	0	0	0	0	0	0	0	0	0	0	1	0	2: ja, ein bisschen	2: ja, ein bisschen	2	2: ja, ein bisschen	5: 2-3 h	im bezug auf coding mehr optionen und hinweise auf verbesserungsmöglichkeiten	N/A	0	0	1	0	0
129	1	Administration	N/A	N/A	0	0	0	0	1	0	0	1	1	0	0	4: 1 pro Woche	0	0	1	1	1	0	0	0	0	0	0	0	0	0	0	0	0	0	0	0	0	5: weiß ich nicht	2: ja, ein bisschen	4	2: ja, ein bisschen	2: 15-30 min	Ich habe keine Wünsche.	N/A	1	0	0	0	0
130	0	N/A	N/A	N/A	N/A	N/A	N/A	N/A	N/A	N/A	N/A	N/A	N/A	N/A	N/A	N/A	N/A	N/A	N/A	N/A	N/A	N/A	N/A	N/A	N/A	N/A	N/A	N/A	N/A	N/A	N/A	N/A	N/A	N/A	N/A	N/A	N/A	N/A	N/A	N/A	N/A	N/A	N/A	N/A	N/A	N/A	N/A	N/A	N/A
131	0	N/A	N/A	N/A	N/A	N/A	N/A	N/A	N/A	N/A	N/A	N/A	N/A	N/A	N/A	N/A	N/A	N/A	N/A	N/A	N/A	N/A	N/A	N/A	N/A	N/A	N/A	N/A	N/A	N/A	N/A	N/A	N/A	N/A	N/A	N/A	N/A	N/A	N/A	N/A	N/A	N/A	N/A	N/A	N/A	N/A	N/A	N/A	N/A
132	1	Healthcare	N/A	N/A	1	0	0	0	0	0	0	1	1	0	0	6: <1 pro Monat	0	0	0	0	0	0	0	0	0	0	0	0	0	0	0	0	0	0	0	0	1	5: weiß ich nicht	3: nein, eher nicht	0	5: weiß ich nicht	1: 0-15 min	Bessere Einleitung zu angebotenen Möglichkeiten - kurze Einleitungsvideos? Gute Funktionalität vergleichbar mit wichtigsten Player (Claude, Gemini, ChatGPT)	Die in der Probesession gelieferten Antworten waren qualitativ nicht mit ChatGPT Plus vergleichbar. Auch die Möglichkeiten waren nicht optimal dargestellt.	0	0	1	0	0
133	1	Administration	Kaufmännisches Direktorat Geschäftsbereich Unternehmenscontrolling und Digitalisierung	G7.2	0	0	0	0	1	0	0	1	0	0	0	3: >1 pro Woche	0	0	0	1	0	0	1	0	0	0	0	1	0	1	0	0	0	0	0	1	0	2: ja, ein bisschen	2: ja, ein bisschen	3	2: ja, ein bisschen	2: 15-30 min	-	N/A	1	0	0	0	0
134	1	Healthcare	N/A	N/A	1	0	0	0	0	0	0	0	0	0	1	4: 1 pro Woche	0	0	1	1	0	0	0	1	0	0	0	0	0	0	0	0	0	0	0	0	0	1: ja, deutlich	2: ja, ein bisschen	15	2: ja, ein bisschen	4: 1-2 h	Arztbrieferstellung Befunderstellung	ggf. Schulung/Online Tutorial mit Beispielen, was alles aktuell schon machbar ist.	1	0	0	0	0
135	1	Healthcare	ZIM	GSM	0	0	0	1	0	0	0	1	0	0	0	3: >1 pro Woche	0	0	1	0	0	0	1	0	0	0	0	0	0	0	0	0	0	0	0	0	0	2: ja, ein bisschen	2: ja, ein bisschen	15	2: ja, ein bisschen	2: 15-30 min	bisher nichts weiter	N/A	1	0	0	0	0
136	0	N/A	N/A	N/A	N/A	N/A	N/A	N/A	N/A	N/A	N/A	N/A	N/A	N/A	N/A	N/A	N/A	N/A	N/A	N/A	N/A	N/A	N/A	N/A	N/A	N/A	N/A	N/A	N/A	N/A	N/A	N/A	N/A	N/A	N/A	N/A	N/A	N/A	N/A	N/A	N/A	N/A	N/A	N/A	N/A	N/A	N/A	N/A	N/A
137	0	N/A	N/A	N/A	N/A	N/A	N/A	N/A	N/A	N/A	N/A	N/A	N/A	N/A	N/A	N/A	N/A	N/A	N/A	N/A	N/A	N/A	N/A	N/A	N/A	N/A	N/A	N/A	N/A	N/A	N/A	N/A	N/A	N/A	N/A	N/A	N/A	N/A	N/A	N/A	N/A	N/A	N/A	N/A	N/A	N/A	N/A	N/A	N/A
138	1	Research	N/A	N/A	0	0	1	0	0	0	0	1	0	0	0	4: 1 pro Woche	0	0	0	1	0	0	1	1	0	0	0	1	0	0	0	1	0	0	0	0	0	2: ja, ein bisschen	3: nein, eher nicht	10	3: nein, eher nicht	1: 0-15 min	Weiss nicht.	N/A	1	0	0	0	0
139	0	N/A	N/A	N/A	N/A	N/A	N/A	N/A	N/A	N/A	N/A	N/A	N/A	N/A	N/A	N/A	N/A	N/A	N/A	N/A	N/A	N/A	N/A	N/A	N/A	N/A	N/A	N/A	N/A	N/A	N/A	N/A	N/A	N/A	N/A	N/A	N/A	N/A	N/A	N/A	N/A	N/A	N/A	N/A	N/A	N/A	N/A	N/A	N/A
140	0	N/A	N/A	N/A	N/A	N/A	N/A	N/A	N/A	N/A	N/A	N/A	N/A	N/A	N/A	N/A	N/A	N/A	N/A	N/A	N/A	N/A	N/A	N/A	N/A	N/A	N/A	N/A	N/A	N/A	N/A	N/A	N/A	N/A	N/A	N/A	N/A	N/A	N/A	N/A	N/A	N/A	N/A	N/A	N/A	N/A	N/A	N/A	N/A
141	1	Administration	AED	N/A	0	0	0	0	1	0	0	1	0	1	0	4: 1 pro Woche	0	0	1	0	0	0	0	1	0	0	0	0	0	0	0	0	0	0	0	1	0	2: ja, ein bisschen	4: nein, gar nicht	5	4: nein, gar nicht	1: 0-15 min	Die Qualität ist nochmal deutlich hinter Mistral AI und als Standard ChatGPT. Am Schluss ist der Aufwand für die korrekte Prompterstellung größer als der Nutzen. Außer für Textüberarbeitung.	N/A	0	0	1	0	0
142	1	Research	IMKI	N/A	0	0	1	0	0	0	0	1	0	1	0	4: 1 pro Woche	1	0	0	0	0	0	1	0	0	0	0	0	0	0	0	0	0	0	0	0	0	2: ja, ein bisschen	3: nein, eher nicht	5	3: nein, eher nicht	1: 0-15 min	Hochladen größerer Dateien ist nicht möglich. Kann eingescannte Texte nicht immer "lesen". Es kommt kein flüssiges Gespräch zustande, da sich die KI an den Gesprächsanfang nicht erinnert (zu wenige Token?)	N/A	0	0	1	0	1
143	0	N/A	N/A	N/A	N/A	N/A	N/A	N/A	N/A	N/A	N/A	N/A	N/A	N/A	N/A	N/A	N/A	N/A	N/A	N/A	N/A	N/A	N/A	N/A	N/A	N/A	N/A	N/A	N/A	N/A	N/A	N/A	N/A	N/A	N/A	N/A	N/A	N/A	N/A	N/A	N/A	N/A	N/A	N/A	N/A	N/A	N/A	N/A	N/A
144	0	N/A	N/A	N/A	N/A	N/A	N/A	N/A	N/A	N/A	N/A	N/A	N/A	N/A	N/A	N/A	N/A	N/A	N/A	N/A	N/A	N/A	N/A	N/A	N/A	N/A	N/A	N/A	N/A	N/A	N/A	N/A	N/A	N/A	N/A	N/A	N/A	N/A	N/A	N/A	N/A	N/A	N/A	N/A	N/A	N/A	N/A	N/A	N/A
145	0	N/A	N/A	N/A	0	0	0	0	1	0	0	1	1	0	0	6: <1 pro Monat	0	0	0	0	0	0	0	0	0	0	0	0	0	0	0	0	0	0	0	0	Bisher noch nie	5: weiß ich nicht	5: weiß ich nicht	0	5: weiß ich nicht	1: 0-15 min	noch nicht getestet	N/A	N/A	N/A	N/A	N/A	N/A
146	0	N/A	N/A	N/A	N/A	N/A	N/A	N/A	N/A	N/A	N/A	N/A	N/A	N/A	N/A	N/A	N/A	N/A	N/A	N/A	N/A	N/A	N/A	N/A	N/A	N/A	N/A	N/A	N/A	N/A	N/A	N/A	N/A	N/A	N/A	N/A	N/A	N/A	N/A	N/A	N/A	N/A	N/A	N/A	N/A	N/A	N/A	N/A	N/A
147	0	N/A	N/A	N/A	N/A	N/A	N/A	N/A	N/A	N/A	N/A	N/A	N/A	N/A	N/A	N/A	N/A	N/A	N/A	N/A	N/A	N/A	N/A	N/A	N/A	N/A	N/A	N/A	N/A	N/A	N/A	N/A	N/A	N/A	N/A	N/A	N/A	N/A	N/A	N/A	N/A	N/A	N/A	N/A	N/A	N/A	N/A	N/A	N/A
148	0	N/A	N/A	N/A	N/A	N/A	N/A	N/A	N/A	N/A	N/A	N/A	N/A	N/A	N/A	N/A	N/A	N/A	N/A	N/A	N/A	N/A	N/A	N/A	N/A	N/A	N/A	N/A	N/A	N/A	N/A	N/A	N/A	N/A	N/A	N/A	N/A	N/A	N/A	N/A	N/A	N/A	N/A	N/A	N/A	N/A	N/A	N/A	N/A
149	0	N/A	N/A	N/A	0	0	0	0	0	0	0	0	0	0		N/A	0	0	0	0	0	0	0	0	0	0	0	0	0	0	0	0	0	0	0	0	0	N/A	N/A	N/A	N/A	N/A	N/A	N/A	N/A	N/A	N/A	N/A	N/A
150	0	N/A	N/A	N/A	N/A	N/A	N/A	N/A	N/A	N/A	N/A	N/A	N/A	N/A	N/A	N/A	N/A	N/A	N/A	N/A	N/A	N/A	N/A	N/A	N/A	N/A	N/A	N/A	N/A	N/A	N/A	N/A	N/A	N/A	N/A	N/A	N/A	N/A	N/A	N/A	N/A	N/A	N/A	N/A	N/A	N/A	N/A	N/A	N/A
151	1	Administration	G6.7	KHZG	1	0	0	0	0	0	0	1	0	0	0	3: >1 pro Woche	1	0	1	1	0	0	0	1	0	0	1	0	0	0	0	0	0	0	0	1	0	1: ja, deutlich	1: ja, deutlich	5	2: ja, ein bisschen	3: 30-60 min	aktuell fallen mir keine ein	:)	1	0	0	0	0
152	0	N/A	N/A	N/A	N/A	N/A	N/A	N/A	N/A	N/A	N/A	N/A	N/A	N/A	N/A	N/A	N/A	N/A	N/A	N/A	N/A	N/A	N/A	N/A	N/A	N/A	N/A	N/A	N/A	N/A	N/A	N/A	N/A	N/A	N/A	N/A	N/A	N/A	N/A	N/A	N/A	N/A	N/A	N/A	N/A	N/A	N/A	N/A	N/A
153	1	Administration	IMDS	DIZ	0	0	0	0	1	0	0	0	0	1	0	4: 1 pro Woche	0	0	1	0	0	0	0	0	0	0	0	0	0	0	0	0	0	0	0	1	1	2: ja, ein bisschen	3: nein, eher nicht	2	2: ja, ein bisschen	1: 0-15 min	bessere Informationsgewinnung aus PDFs, Bilderkennung, Pseudonymisierung von Patientendaten	N/A	0	0	0	0	1
154	0	N/A	N/A	N/A	N/A	N/A	N/A	N/A	N/A	N/A	N/A	N/A	N/A	N/A	N/A	N/A	N/A	N/A	N/A	N/A	N/A	N/A	N/A	N/A	N/A	N/A	N/A	N/A	N/A	N/A	N/A	N/A	N/A	N/A	N/A	N/A	N/A	N/A	N/A	N/A	N/A	N/A	N/A	N/A	N/A	N/A	N/A	N/A	N/A
155	1	Research	NANA	Albrecht	0	1	0	0	0	0	0	0	0	1	0	3: >1 pro Woche	0	0	1	1	0	0	1	1	0	1	1	1	1	0	0	1	0	1	1	0	0	2: ja, ein bisschen	2: ja, ein bisschen	20	2: ja, ein bisschen	4: 1-2 h	KI funktioniert für Textüberarbeitung, Textzusammenfassung und teilweise Neuerstellung von Texten ganz gut. Für die Quellenrecherche werden oft veraltete Quellen angegeben. Teilweise werden Fragen inkorrekt beantwortet (z.B. zu Statistikprogrammen mit Llama - wo finde ich bestimmte Werte oder wie führe ich eine bestimmte Analyse in GraphPad Prism oder SPSS durch).	N/A	0	1	0	0	0
156	0	N/A	N/A	N/A	N/A	N/A	N/A	N/A	N/A	N/A	N/A	N/A	N/A	N/A	N/A	N/A	N/A	N/A	N/A	N/A	N/A	N/A	N/A	N/A	N/A	N/A	N/A	N/A	N/A	N/A	N/A	N/A	N/A	N/A	N/A	N/A	N/A	N/A	N/A	N/A	N/A	N/A	N/A	N/A	N/A	N/A	N/A	N/A	N/A
157	0	N/A	N/A	N/A	N/A	N/A	N/A	N/A	N/A	N/A	N/A	N/A	N/A	N/A	N/A	N/A	N/A	N/A	N/A	N/A	N/A	N/A	N/A	N/A	N/A	N/A	N/A	N/A	N/A	N/A	N/A	N/A	N/A	N/A	N/A	N/A	N/A	N/A	N/A	N/A	N/A	N/A	N/A	N/A	N/A	N/A	N/A	N/A	N/A
158	0	N/A	N/A	N/A	N/A	N/A	N/A	N/A	N/A	N/A	N/A	N/A	N/A	N/A	N/A	N/A	N/A	N/A	N/A	N/A	N/A	N/A	N/A	N/A	N/A	N/A	N/A	N/A	N/A	N/A	N/A	N/A	N/A	N/A	N/A	N/A	N/A	N/A	N/A	N/A	N/A	N/A	N/A	N/A	N/A	N/A	N/A	N/A	N/A
159	1	Administration	N/A	N/A	0	0	0	0	1	0	0	1	1	0	0	5: 1 pro Monat	0	0	0	1	0	0	0	1	0	0	0	0	0	0	0	0	0	0	0	0	0	3: nein, eher nicht	3: nein, eher nicht	N/A	3: nein, eher nicht	1: 0-15 min	N/A	N/A	1	0	0	0	0
160	1	Healthcare	IMKI	N/A	0	0	0	1	0	0	0	0	0	1	0	5: 1 pro Monat	0	0	0	1	0	0	0	0	0	0	0	0	0	0	0	0	0	0	0	0	0	3: nein, eher nicht	3: nein, eher nicht	10	4: nein, gar nicht	1: 0-15 min	Bildgenerierung	N/A	1	0	0	0	0
161	1	Administration	N/A	N/A	0	0	0	0	1	0	0	0	0	1	0	6: <1 pro Monat	0	0	0	1	0	0	1	1	0	0	1	0	0	0	0	0	0	0	0	0	0	2: ja, ein bisschen	2: ja, ein bisschen	5	2: ja, ein bisschen	1: 0-15 min	Bilderstellung	N/A	1	0	0	0	0
162	0	N/A	N/A	N/A	N/A	N/A	N/A	N/A	N/A	N/A	N/A	N/A	N/A	N/A	N/A	N/A	N/A	N/A	N/A	N/A	N/A	N/A	N/A	N/A	N/A	N/A	N/A	N/A	N/A	N/A	N/A	N/A	N/A	N/A	N/A	N/A	N/A	N/A	N/A	N/A	N/A	N/A	N/A	N/A	N/A	N/A	N/A	N/A	N/A
163	1	Research	IPA	IPA	0	0	1	0	0	0	0	1	0	0	0	4: 1 pro Woche	0	0	1	0	0	0	0	0	0	0	0	0	1	0	0	0	0	0	0	0	0	4: nein, gar nicht	4: nein, gar nicht	10	3: nein, eher nicht	1: 0-15 min	Zuverlässigkeit	Meine Suche nach Antikörpern gegen ein Protein ergab drei Antikörper, deren Einsatz und deren Quelle. Leider gab es die Quelle nicht; weder in Scopus, noch PuBMed noch beim Journal!	0	1	0	0	0
164	0	N/A	N/A	N/A	N/A	N/A	N/A	N/A	N/A	N/A	N/A	N/A	N/A	N/A	N/A	N/A	N/A	N/A	N/A	N/A	N/A	N/A	N/A	N/A	N/A	N/A	N/A	N/A	N/A	N/A	N/A	N/A	N/A	N/A	N/A	N/A	N/A	N/A	N/A	N/A	N/A	N/A	N/A	N/A	N/A	N/A	N/A	N/A	N/A
165	0	N/A	N/A	N/A	N/A	N/A	N/A	N/A	N/A	N/A	N/A	N/A	N/A	N/A	N/A	N/A	N/A	N/A	N/A	N/A	N/A	N/A	N/A	N/A	N/A	N/A	N/A	N/A	N/A	N/A	N/A	N/A	N/A	N/A	N/A	N/A	N/A	N/A	N/A	N/A	N/A	N/A	N/A	N/A	N/A	N/A	N/A	N/A	N/A
166	0	N/A	N/A	N/A	N/A	N/A	N/A	N/A	N/A	N/A	N/A	N/A	N/A	N/A	N/A	N/A	N/A	N/A	N/A	N/A	N/A	N/A	N/A	N/A	N/A	N/A	N/A	N/A	N/A	N/A	N/A	N/A	N/A	N/A	N/A	N/A	N/A	N/A	N/A	N/A	N/A	N/A	N/A	N/A	N/A	N/A	N/A	N/A	N/A
167	1	Administration	AZG	N/A	0	0	0	0	1	0	0	1	1	0	0	4: 1 pro Woche	0	0	1	0	1	0	0	0	0	0	0	0	1	0	0	0	0	0	0	0	1	2: ja, ein bisschen	3: nein, eher nicht	90	2: ja, ein bisschen	3: 30-60 min	Fachliteratur im medizinischen Kontext sollte hinterlegt sein (Thieme, Springer, etc.)	N/A	1	0	0	0	0
168	1	Healthcare	IMMB	IMMB	0	0	0	1	0	0	0	1	0	0	0	5: 1 pro Monat	0	0	0	0	0	0	0	1	0	0	0	0	0	0	0	0	0	0	0	0	0	3: nein, eher nicht	3: nein, eher nicht	1	3: nein, eher nicht	1: 0-15 min	keine	N/A	1	0	0	0	0
169	1	Research	N/A	N/A	0	0	1	0	0	0	0	1	0	0	0	3: >1 pro Woche	0	0	0	0	0	0	0	1	0	1	0	1	0	1	0	0	0	0	0	1	0	3: nein, eher nicht	3: nein, eher nicht	0	2: ja, ein bisschen	3: 30-60 min	bei Coding nur für sehr einfache Anfragen nützlich	N/A	0	0	1	0	0
170	0	N/A	N/A	N/A	N/A	N/A	N/A	N/A	N/A	N/A	N/A	N/A	N/A	N/A	N/A	N/A	N/A	N/A	N/A	N/A	N/A	N/A	N/A	N/A	N/A	N/A	N/A	N/A	N/A	N/A	N/A	N/A	N/A	N/A	N/A	N/A	N/A	N/A	N/A	N/A	N/A	N/A	N/A	N/A	N/A	N/A	N/A	N/A	N/A
171	0	N/A	N/A	N/A	N/A	N/A	N/A	N/A	N/A	N/A	N/A	N/A	N/A	N/A	N/A	N/A	N/A	N/A	N/A	N/A	N/A	N/A	N/A	N/A	N/A	N/A	N/A	N/A	N/A	N/A	N/A	N/A	N/A	N/A	N/A	N/A	N/A	N/A	N/A	N/A	N/A	N/A	N/A	N/A	N/A	N/A	N/A	N/A	N/A
172	0	N/A	N/A	N/A	N/A	N/A	N/A	N/A	N/A	N/A	N/A	N/A	N/A	N/A	N/A	N/A	N/A	N/A	N/A	N/A	N/A	N/A	N/A	N/A	N/A	N/A	N/A	N/A	N/A	N/A	N/A	N/A	N/A	N/A	N/A	N/A	N/A	N/A	N/A	N/A	N/A	N/A	N/A	N/A	N/A	N/A	N/A	N/A	N/A
173	1	Administration	N/A	N/A	0	0	0	0	1	0	0	1	0	0	0	6: <1 pro Monat	0	0	0	1	0	0	0	0	0	0	0	0	0	0	0	0	0	0	0	0	0	5: weiß ich nicht	5: weiß ich nicht	0	3: nein, eher nicht	1: 0-15 min	Hierzu kann ich nichts sagen, da ich (noch) zu unerfahren bin	Sehr gut, dass es das gibt hier am Uniklinikum	1	0	0	0	0
174	0	N/A	N/A	N/A	N/A	N/A	N/A	N/A	N/A	N/A	N/A	N/A	N/A	N/A	N/A	N/A	N/A	N/A	N/A	N/A	N/A	N/A	N/A	N/A	N/A	N/A	N/A	N/A	N/A	N/A	N/A	N/A	N/A	N/A	N/A	N/A	N/A	N/A	N/A	N/A	N/A	N/A	N/A	N/A	N/A	N/A	N/A	N/A	N/A
175	1	Administration	AEMP	N/A	1	0	0	0	1	0	0	0	0	0	1	4: 1 pro Woche	0	0	0	1	0	0	0	0	0	0	0	0	0	0	0	0	1	0	0	0	0	5: weiß ich nicht	2: ja, ein bisschen	30	1: ja, deutlich	4: 1-2 h	n.z.	N/A	1	0	0	0	0
176	0	N/A	N/A	N/A	N/A	N/A	N/A	N/A	N/A	N/A	N/A	N/A	N/A	N/A	N/A	N/A	N/A	N/A	N/A	N/A	N/A	N/A	N/A	N/A	N/A	N/A	N/A	N/A	N/A	N/A	N/A	N/A	N/A	N/A	N/A	N/A	N/A	N/A	N/A	N/A	N/A	N/A	N/A	N/A	N/A	N/A	N/A	N/A	N/A
177	0	N/A	N/A	N/A	N/A	N/A	N/A	N/A	N/A	N/A	N/A	N/A	N/A	N/A	N/A	N/A	N/A	N/A	N/A	N/A	N/A	N/A	N/A	N/A	N/A	N/A	N/A	N/A	N/A	N/A	N/A	N/A	N/A	N/A	N/A	N/A	N/A	N/A	N/A	N/A	N/A	N/A	N/A	N/A	N/A	N/A	N/A	N/A	N/A
178	1	Administration	N/A	N/A	0	0	0	0	1	0	0	1	0	0	0	3: >1 pro Woche	1	0	0	1	0	0	0	0	0	0	0	0	0	0	0	0	1	1	0	0	0	2: ja, ein bisschen	2: ja, ein bisschen	3	1: ja, deutlich	3: 30-60 min	In den formulierten Anschreiben ist es schwierig einen Mittelweg zu finden. Wenn ich das Anschreiben "einfacher" oder freundlicher haben möchte, springt es schnell ins extreme um. Das gefällt mir in anderen Tool z. B. Chat GPT besser. Hier kann ich meine Wünsche kommunizieren und es wird direkt umgesetzt. Meine Forderungen werden leichter verstanden. Ich fand es auch schwierig, eine Lösung für ei…	N/A	0	0	1	0	0
179	1	other	IEIM	IEIM	0	0	0	0	0	1	0	1	0	0	0	5: 1 pro Monat	0	0	0	0	0	0	0	0	0	0	0	1	0	0	0	0	0	0	0	0	0	2: ja, ein bisschen	2: ja, ein bisschen	5	2: ja, ein bisschen	1: 0-15 min	Nein	N/A	1	0	0	0	0
180	1	Research	IANA	Immuno	0	1	0	0	0	0	0	1	0	0	0	5: 1 pro Monat	0	0	0	0	0	0	0	0	0	0	0	0	0	0	0	0	0	0	0	0	1	5: weiß ich nicht	5: weiß ich nicht	30	5: weiß ich nicht	1: 0-15 min	noch nicht standardmäßig im Gebrauch	N/A	1	0	0	0	0
181	0	N/A	N/A	N/A	N/A	N/A	N/A	N/A	N/A	N/A	N/A	N/A	N/A	N/A	N/A	N/A	N/A	N/A	N/A	N/A	N/A	N/A	N/A	N/A	N/A	N/A	N/A	N/A	N/A	N/A	N/A	N/A	N/A	N/A	N/A	N/A	N/A	N/A	N/A	N/A	N/A	N/A	N/A	N/A	N/A	N/A	N/A	N/A	N/A
182	1	Healthcare	N/A	N/A	0	0	0	1	0	0	0	1	0	0	0	2: täglich	1	0	1	0	0	1	0	0	0	0	0	0	1	0	0	0	0	0	0	0	0	3: nein, eher nicht	3: nein, eher nicht	5	2: ja, ein bisschen	4: 1-2 h	Die Antworten sind leider oft nicht korrekt. Quellenrecherche funktioniert gar nicht, auch wenn man der KI die PDF gibt.	N/A	0	1	0	0	1
183	0	N/A	N/A	N/A	N/A	N/A	N/A	N/A	N/A	N/A	N/A	N/A	N/A	N/A	N/A	N/A	N/A	N/A	N/A	N/A	N/A	N/A	N/A	N/A	N/A	N/A	N/A	N/A	N/A	N/A	N/A	N/A	N/A	N/A	N/A	N/A	N/A	N/A	N/A	N/A	N/A	N/A	N/A	N/A	N/A	N/A	N/A	N/A	N/A
184	0	N/A	N/A	N/A	N/A	N/A	N/A	N/A	N/A	N/A	N/A	N/A	N/A	N/A	N/A	N/A	N/A	N/A	N/A	N/A	N/A	N/A	N/A	N/A	N/A	N/A	N/A	N/A	N/A	N/A	N/A	N/A	N/A	N/A	N/A	N/A	N/A	N/A	N/A	N/A	N/A	N/A	N/A	N/A	N/A	N/A	N/A	N/A	N/A
185	1	Healthcare	KAIT	N/A	1	0	0	0	0	0	0	1	1	0	0	3: >1 pro Woche	0	0	0	0	0	1	0	0	0	1	0	1	0	0	0	0	0	0	0	0	0	1: ja, deutlich	2: ja, ein bisschen	10	2: ja, ein bisschen	3: 30-60 min	Direktzugriff aus KIS	N/A	1	0	0	0	0
186	1	Administration	N/A	N/A	0	0	0	0	1	0	0	1	0	0	0	2: täglich	0	0	1	1	1	0	0	1	0	0	0	0	1	0	0	1	0	0	0	0	0	1: ja, deutlich	1: ja, deutlich	2	1: ja, deutlich	1: 0-15 min	N/A	N/A	1	0	0	0	0
	94
[truncated: 7 more columns]
